# Supplementary material for: Preparation and evaluation of goose reovirus inactivated vaccine
Source: BMC Vet Res. 2017 Jul 6;13:214. doi: 10.1186/s12917-017-1134-0 (PMC5501479; doi:10.1186/s12917-017-1134-0)
Supplement: Additional file 1: — Alignment data of the sequence among JS-01 strain and other reovirus strains. (TXT 61 kb) [file 12917_2017_1134_MOESM1_ESM.txt]

       T G C T T T C G T A C C T G A  Majority
       ------------------+-----------
                         700         
       ------------------+-----------
    1  - - - - - - T G G G G C A G G  JS-01.seq
  685  T G A C T T C G A A C G T G A  AF330703.1 ARV-S1133 SPAIN 2000.seq
    1  - - - - - - - - - - - - - - -  AJ310525.1 MDRV strain 89026 France 200
  107  T G A C T T C G A A C G T G A  HE985301.1 ARV Austrilia 2012.seq
  608  T C C T C C C C T A C C A G T  JX145334.1 GRV strain 03G China 2012.se
   38  T C C T C C C C T A C C A G T  JX826587.1 DRV strain TH11 China 2015.s
   38  T C C T C C C C T A C C A G T  KF729971.1 GRV strain YY10G cell China 
  161  G T C G G T C T T A G C T G A  KF809668.1 D20 99 Hungary  2013.seq
  608  T C C T C C C C T A C C A G T  KJ879930.1 DRV strain SD-12 China 2014.
  686  T G A C T T C G A G C G T G A  L07069.1 ARV 1994.seq
  677  T G A C T T C G A A C G T G A  L39002.1 ARV 1995.seq

       C T A G C G A C G T C G A T C  Majority
       --------+-------------------+-
               710                 720
       --------+-------------------+-
   10  T C A G C G A C G T C G A T C  JS-01.seq
  700  A T A T A A G T C A T G G C G  AF330703.1 ARV-S1133 SPAIN 2000.seq
    1  - - - - - - - - - - - - - - -  AJ310525.1 MDRV strain 89026 France 200
  122  C T A C A A A T C C T G G C G  HE985301.1 ARV Austrilia 2012.seq
  623  C A A G C G A C G T C G A T C  JX145334.1 GRV strain 03G China 2012.se
   53  C A A G C G A C G T C G A T C  JX826587.1 DRV strain TH11 China 2015.s
   53  C A A G C G A C G T C G A T C  KF729971.1 GRV strain YY10G cell China 
  176  G T T G T C T G A T C T C T T  KF809668.1 D20 99 Hungary  2013.seq
  623  C A A G C G A C G T C G A T C  KJ879930.1 DRV strain SD-12 China 2014.
  701  C T A T A A A T C C T G G C G  L07069.1 ARV 1994.seq
  692  A T A T A A G T C A T G G C G  L39002.1 ARV 1995.seq

       A T T T G A C G A C A C T G A  Majority
       ------------------+-----------
                         730         
       ------------------+-----------
   25  A T T T G A C G A C A C A G A  JS-01.seq
  715  A T T T G A C G C C G A T C T  AF330703.1 ARV-S1133 SPAIN 2000.seq
    1  - - - - - - - - - - - - - - -  AJ310525.1 MDRV strain 89026 France 200
  137  A T T T G A A G T C A A T T C  HE985301.1 ARV Austrilia 2012.seq
  638  A T T T G A A G A C A C A G A  JX145334.1 GRV strain 03G China 2012.se
   68  A T T T G A C G A C A C A G A  JX826587.1 DRV strain TH11 China 2015.s
   68  A T T T G A C G A C A C A G A  KF729971.1 GRV strain YY10G cell China 
  191  T G A T T T G G C C A T T T T  KF809668.1 D20 99 Hungary  2013.seq
  638  A T T T G A C G A C A C A G A  KJ879930.1 DRV strain SD-12 China 2014.
  716  A T T T G A C T C A A A T C C  L07069.1 ARV 1994.seq
  707  A T T T G A C G C C G A T C T  L39002.1 ARV 1995.seq

       T C G A A T G C C T C C A A A  Majority
       --------+-------------------+-
               740                 750
       --------+-------------------+-
   40  T C A A A T C C C T C C A A A  JS-01.seq
  730  A T G A A C G G C T - - - G A  AF330703.1 ARV-S1133 SPAIN 2000.seq
    1  - - - - - - - - - - - - - - -  AJ310525.1 MDRV strain 89026 France 200
  152  A T G A G C G A T T - - - G A  HE985301.1 ARV Austrilia 2012.seq
  653  T C A A A T C C C T C C A A A  JX145334.1 GRV strain 03G China 2012.se
   83  T C A A A T C C C T C C A A A  JX826587.1 DRV strain TH11 China 2015.s
   83  T C A A A T C C C T C C A A A  KF729971.1 GRV strain YY10G cell China 
  206  T C G T G A G T T G C G C G T  KF809668.1 D20 99 Hungary  2013.seq
  653  T C A A A T C C C T C C A A A  KJ879930.1 DRV strain SD-12 China 2014.
  731  G T G A G C G T C T - - - C T  L07069.1 ARV 1994.seq
  722  A T G A A C G G C T - - - G A  L39002.1 ARV 1995.seq

       G C G C T G T C G A C T C A C  Majority
       ------------------+-----------
                         760         
       ------------------+-----------
   55  G C G C C G T C G A C T C A C  JS-01.seq
  742  C C A A T C T A G A A G C G T  AF330703.1 ARV-S1133 SPAIN 2000.seq
    1  - - - - - - - - - - - - - - -  AJ310525.1 MDRV strain 89026 France 200
  164  C T A G T T T G G A A G C G T  HE985301.1 ARV Austrilia 2012.seq
  668  G T G C C G T C G A C T C A C  JX145334.1 GRV strain 03G China 2012.se
   98  G C G C C G T C G A C T C A C  JX826587.1 DRV strain TH11 China 2015.s
   98  G C G C C G T C G A C T C A C  KF729971.1 GRV strain YY10G cell China 
  221  G C C G T T T G A C T T A G T  KF809668.1 D20 99 Hungary  2013.seq
  668  G C G C C G T C G A C T C A C  KJ879930.1 DRV strain SD-12 China 2014.
  743  C T G C T C T A G A A T C T G  L07069.1 ARV 1994.seq
  734  C C A A T C T A G A A G C G T  L39002.1 ARV 1995.seq

       T C A A A G A A T C A C T A G  Majority
       --------+-------------------+-
               770                 780
       --------+-------------------+-
   70  T C A A A G A A T C A C A A G  JS-01.seq
  757  C T A C G G A G T T A T T A C  AF330703.1 ARV-S1133 SPAIN 2000.seq
    1  - - - - - - - - - - - - - - -  AJ310525.1 MDRV strain 89026 France 200
  179  C G A C A G A G T C A T T G C  HE985301.1 ARV Austrilia 2012.seq
  683  T C A A A G A A T C A C A A G  JX145334.1 GRV strain 03G China 2012.se
  113  T C A A A G A A T C A C A A G  JX826587.1 DRV strain TH11 China 2015.s
  113  T C A A A G A A T C A C A G G  KF729971.1 GRV strain YY10G cell China 
  236  G C T C G T G C C T G C T T G  KF809668.1 D20 99 Hungary  2013.seq
  683  T C A A A G A A T C A C A A G  KJ879930.1 DRV strain SD-12 China 2014.
  758  C G A A T G C A T C G T T G A  L07069.1 ARV 1994.seq
  749  C T A C G G A G T T A T T A C  L39002.1 ARV 1995.seq

       T G G T G G T G T T G A G A C  Majority
       ------------------+-----------
                         790         
       ------------------+-----------
   85  T G G T G G T G T T G A G A C  JS-01.seq
  772  A T C G C T C C A T T T C C G  AF330703.1 ARV-S1133 SPAIN 2000.seq
    1  - - - - - - - - - - - - - - -  AJ310525.1 MDRV strain 89026 France 200
  194  A T C A A T C C G T C T C T G  HE985301.1 ARV Austrilia 2012.seq
  698  T G G T G G T G T T G A G A C  JX145334.1 GRV strain 03G China 2012.se
  128  T G G T G G T G T T G A G A C  JX826587.1 DRV strain TH11 China 2015.s
  128  T G G T G G T G T T G A G A C  KF729971.1 GRV strain YY10G cell China 
  251  T G G C G C C T G G A A C G A  KF809668.1 D20 99 Hungary  2013.seq
  698  T G G T G G T G T T G A G A C  KJ879930.1 DRV strain SD-12 China 2014.
  773  G C G A G T C C G T T A A C A  L07069.1 ARV 1994.seq
  764  A T C G C T C C A T T T C C G  L39002.1 ARV 1995.seq

       G C C T G A C T A C G A T T A  Majority
       --------+-------------------+-
               800                 810
       --------+-------------------+-
  100  G C C T G A C T A C G A T T A  JS-01.seq
  787  A T A T A T C C A C T A C T G  AF330703.1 ARV-S1133 SPAIN 2000.seq
    1  - - - - - - - - - - - - - - A  AJ310525.1 MDRV strain 89026 France 200
  209  G C A T G T C C G C T A C T T  HE985301.1 ARV Austrilia 2012.seq
  713  G C C T G A C T A C G A T T A  JX145334.1 GRV strain 03G China 2012.se
  143  G C C T G A C T A C G A T T A  JX826587.1 DRV strain TH11 China 2015.s
  143  G C C T G A C T A C G A T T A  KF729971.1 GRV strain YY10G cell China 
  266  A T A C C A C C T T C A C C A  KF809668.1 D20 99 Hungary  2013.seq
  713  G C C T G A C T A C G A T T A  KJ879930.1 DRV strain SD-12 China 2014.
  788  C G G C T T T G T C T A G A T  L07069.1 ARV 1994.seq
  779  A T A T A T C C A C T T C T G  L39002.1 ARV 1995.seq

       T G T C - - - G A C G G T G G  Majority
       ------------------+-----------
                         820         
       ------------------+-----------
  115  C G T C - - - G A C G G T G G  JS-01.seq
  802  T C T C A A A T A T T T C T G  AF330703.1 ARV-S1133 SPAIN 2000.seq
    2  T G T C C G G A A C T C C C G  AJ310525.1 MDRV strain 89026 France 200
  224  T A T C G G A T C T T T C T G  HE985301.1 ARV Austrilia 2012.seq
  728  C G T C - - - G A C G G T G G  JX145334.1 GRV strain 03G China 2012.se
  158  C G T C - - - G A C G G T G G  JX826587.1 DRV strain TH11 China 2015.s
  158  C G T C - - - G A C G G T G G  KF729971.1 GRV strain YY10G cell China 
  281  T G T C C G G A A C T C T C G  KF809668.1 D20 99 Hungary  2013.seq
  728  C G T C - - - G A C G G T G G  KJ879930.1 DRV strain SD-12 China 2014.
  803  T G A C G G A T T T G T C T G  L07069.1 ARV 1994.seq
  794  T C T C A A A T A T T T C T G  L39002.1 ARV 1995.seq

       C A G A T C T A C A A T C A A  Majority
       --------+-------------------+-
               830                 840
       --------+-------------------+-
  127  C A G A T C T A C A A T C A A  JS-01.seq
  817  C A A A T T T A C A A G A C A  AF330703.1 ARV-S1133 SPAIN 2000.seq
   17  C T C C T C C A G G A T A C A  AJ310525.1 MDRV strain 89026 France 200
  239  C T G A T T T G C A A G A T A  HE985301.1 ARV Austrilia 2012.seq
  740  C A G A T C T A C A A T C A A  JX145334.1 GRV strain 03G China 2012.se
  170  C A G A T C T A C A A T C A A  JX826587.1 DRV strain TH11 China 2015.s
  170  C A G A T C T A C A A T C A A  KF729971.1 GRV strain YY10G cell China 
  296  C T C C T C C A G G A T G C A  KF809668.1 D20 99 Hungary  2013.seq
  740  C A G A T C T A C A A T C A A  KJ879930.1 DRV strain SD-12 China 2014.
  818  C G G C G C T T G G C A A T A  L07069.1 ARV 1994.seq
  809  C A A A T T T A C A A G A C A  L39002.1 ARV 1995.seq

       C A A C T G A A T T G T T G A  Majority
       ------------------+-----------
                         850         
       ------------------+-----------
  142  C A A C T G A A T T G T T G A  JS-01.seq
  832  T G A C C C A T A C A T T G G  AF330703.1 ARV-S1133 SPAIN 2000.seq
   32  G T G T T C C A T C C T G C T  AJ310525.1 MDRV strain 89026 France 200
  254  C A A C G C G C G C C C T A G  HE985301.1 ARV Austrilia 2012.seq
  755  C A A C T G A A T T G T T G A  JX145334.1 GRV strain 03G China 2012.se
  185  C A A C T G A A T T G T T G A  JX826587.1 DRV strain TH11 China 2015.s
  185  C A A C T G A A T T G T T G A  KF729971.1 GRV strain YY10G cell China 
  311  G T G T T C C A T T C T G C T  KF809668.1 D20 99 Hungary  2013.seq
  755  C A A C T G A A T T G T T G A  KJ879930.1 DRV strain SD-12 China 2014.
  833  T G G C G A C G T C G G T A G  L07069.1 ARV 1994.seq
  824  T G A C C C A T A C A T T G G  L39002.1 ARV 1995.seq

       C C T C A G A G G T T G C A G  Majority
       --------+-------------------+-
               860                 870
       --------+-------------------+-
  157  C C T C A C A G G T G G C A G  JS-01.seq
  847  A T G A T G T A A C T G C T A  AF330703.1 ARV-S1133 SPAIN 2000.seq
   47  C C C C G G G C T C T C G A G  AJ310525.1 MDRV strain 89026 France 200
  269  A T G A C G T A A C T G T A A  HE985301.1 ARV Austrilia 2012.seq
  770  C C T C A C A G G T G G C A G  JX145334.1 GRV strain 03G China 2012.se
  200  C C T C A C A G G T G G C A G  JX826587.1 DRV strain TH11 China 2015.s
  200  C C T C A C A G G T G G C A G  KF729971.1 GRV strain YY10G cell China 
  326  C C C C G G G C T C T C G C G  KF809668.1 D20 99 Hungary  2013.seq
  770  C C T C A C A G G T G G C A G  KJ879930.1 DRV strain SD-12 China 2014.
  848  C A G A G A T G A A A G T A G  L07069.1 ARV 1994.seq
  839  A T G A T G T A A C T G C T A  L39002.1 ARV 1995.seq

       G A C T - - - - - - - - - T A  Majority
       ------------------+-----------
                         880         
       ------------------+-----------
  172  G A C T - - - - - - - - - T A  JS-01.seq
  862  A T T T A G A C G G T T T G A  AF330703.1 ARV-S1133 SPAIN 2000.seq
   62  G T C T A A - - - - - - C T A  AJ310525.1 MDRV strain 89026 France 200
  284  C T T T G A A T A G C C T A A  HE985301.1 ARV Austrilia 2012.seq
  785  G A C T - - - - - - - - - T A  JX145334.1 GRV strain 03G China 2012.se
  215  G A C T - - - - - - - - - T A  JX826587.1 DRV strain TH11 China 2015.s
  215  G A C T - - - - - - - - - T A  KF729971.1 GRV strain YY10G cell China 
  341  G T C T A A - - - - - - C T A  KF809668.1 D20 99 Hungary  2013.seq
  785  G A C T - - - - - - - - - T A  KJ879930.1 DRV strain SD-12 China 2014.
  863  A A T T G A A T T C G T T A A  L07069.1 ARV 1994.seq
  854  A T T T A G A C G G T T T G A  L39002.1 ARV 1995.seq

       G T T C C C G T G T G G C T G  Majority
       --------+-------------------+-
               890                 900
       --------+-------------------+-
  178  G T T C C C G T G T G G C T T  JS-01.seq
  877  G G A C C A C T G T T A C T G  AF330703.1 ARV-S1133 SPAIN 2000.seq
   71  G A T C T G A T G T C T T A G  AJ310525.1 MDRV strain 89026 France 200
  299  G C G C T A C C A T T G C T G  HE985301.1 ARV Austrilia 2012.seq
  791  G T T C C C G T G T G G C T T  JX145334.1 GRV strain 03G China 2012.se
  221  G T T C C C G T G T G G C T T  JX826587.1 DRV strain TH11 China 2015.s
  221  G T T C C C G T G T G G C T T  KF729971.1 GRV strain YY10G cell China 
  350  G A T C T G A T G T C T T A G  KF809668.1 D20 99 Hungary  2013.seq
  791  G T T C C C G T G T G G C T T  KJ879930.1 DRV strain SD-12 China 2014.
  878  T T T C T G A T G T T C A G G  L07069.1 ARV 1994.seq
  869  G G A C C A C T G T T A C T G  L39002.1 ARV 1995.seq

       C A G T G A C T G A T T C G G  Majority
       ------------------+-----------
                         910         
       ------------------+-----------
  193  C A G T G A C T G A T G A G G  JS-01.seq
  892  C A C T T C A G G A T T C C G  AF330703.1 ARV-S1133 SPAIN 2000.seq
   86  C A T T G A T T C T T T C G T  AJ310525.1 MDRV strain 89026 France 200
  314  C G C T C C A G A C T T C C T  HE985301.1 ARV Austrilia 2012.seq
  806  C A G T G A C T G A T G A G G  JX145334.1 GRV strain 03G China 2012.se
  236  C A G T G A C T G A T G A G G  JX826587.1 DRV strain TH11 China 2015.s
  236  C A G T G A C T G A T G A G G  KF729971.1 GRV strain YY10G cell China 
  365  C A T T G A T T C T T T C G T  KF809668.1 D20 99 Hungary  2013.seq
  806  C A G T G A C T G A T G A G G  KJ879930.1 DRV strain SD-12 China 2014.
  893  C C T T A C G C A C T T C C T  L07069.1 ARV 1994.seq
  884  C A C T T C A G G A T T C C G  L39002.1 ARV 1995.seq

       T - - A G T C C G T G T C G -  Majority
       --------+-------------------+-
               920                 930
       --------+-------------------+-
  208  T - - A G T C C G T G T A G -  JS-01.seq
  907  T C T C C A T T C T G T C T -  AF330703.1 ARV-S1133 SPAIN 2000.seq
  101  T C A A T C C C G T G T C C C  AJ310525.1 MDRV strain 89026 France 200
  329  T G A C G A C T C T G T C G -  HE985301.1 ARV Austrilia 2012.seq
  821  T - - A G T C C G T G T A G -  JX145334.1 GRV strain 03G China 2012.se
  251  T - - A G T C C G T G T A A -  JX826587.1 DRV strain TH11 China 2015.s
  251  T - - A G T C C G T G T T G -  KF729971.1 GRV strain YY10G cell China 
  380  T C A A T C C C G T G T C C C  KF809668.1 D20 99 Hungary  2013.seq
  821  T - - A G T C C G T G T A A -  KJ879930.1 DRV strain SD-12 China 2014.
  908  T G G A T T C T T C C T C T -  L07069.1 ARV 1994.seq
  899  T C T C C A T T C T G C C T -  L39002.1 ARV 1995.seq

       A T T C A G T T G T T G G A T  Majority
       ------------------+-----------
                         940         
       ------------------+-----------
  220  A T T C A G T T A T T G G A T  JS-01.seq
  921  - - A C A A A T G T G A C T G  AF330703.1 ARV-S1133 SPAIN 2000.seq
  116  G G T C C G A T G T C G A G G  AJ310525.1 MDRV strain 89026 France 200
  343  - - G C A A C G G T G G A T G  HE985301.1 ARV Austrilia 2012.seq
  833  A T T C A G T G A T T G G A T  JX145334.1 GRV strain 03G China 2012.se
  263  A T T C A G T G A T T G G A T  JX826587.1 DRV strain TH11 China 2015.s
  263  A T T C A G T T A T T G G A T  KF729971.1 GRV strain YY10G cell China 
  395  G G T C T G A T G T C G A G G  KF809668.1 D20 99 Hungary  2013.seq
  833  A T T C A G T G A T T G G A T  KJ879930.1 DRV strain SD-12 China 2014.
  922  - - T C G G A A C T G G C G T  L07069.1 ARV 1994.seq
  913  - - A C A A A T G T G A C T G  L39002.1 ARV 1995.seq

       C T T T G A C C A C T A A T C  Majority
       --------+-------------------+-
               950                 960
       --------+-------------------+-
  235  C T A C G A T C A C T A A T C  JS-01.seq
  934  A C T T A A C G A A C A G A T  AF330703.1 ARV-S1133 SPAIN 2000.seq
  131  A C T T G T C C C G T C G T C  AJ310525.1 MDRV strain 89026 France 200
  356  A A C T A A C G A A C A C T T  HE985301.1 ARV Austrilia 2012.seq
  848  C T A C G A T C A C T A A T C  JX145334.1 GRV strain 03G China 2012.se
  278  C T A C G A T C A C T A A T C  JX826587.1 DRV strain TH11 China 2015.s
  278  C T A C G A T C A C A A A T C  KF729971.1 GRV strain YY10G cell China 
  410  A T T T G T C C C G T C G T C  KF809668.1 D20 99 Hungary  2013.seq
  848  C T A C G A T C A C T A A T C  KJ879930.1 DRV strain SD-12 China 2014.
  935  C T T T A T C C T T A T T G G  L07069.1 ARV 1994.seq
  926  A C T T A A C G A A C A G A T  L39002.1 ARV 1995.seq

       T T T A C A A T G T C C G G T  Majority
       ------------------+-----------
                         970         
       ------------------+-----------
  250  T T G A C A A T G T C C G G T  JS-01.seq
  949  C C T C T G C G C A C G C G G  AF330703.1 ARV-S1133 SPAIN 2000.seq
  146  T C T C C T C A T T G C A G T  AJ310525.1 MDRV strain 89026 France 200
  371  C C T C C G C T C A C T C A G  HE985301.1 ARV Austrilia 2012.seq
  863  T T G A C A A T G T C C G G T  JX145334.1 GRV strain 03G China 2012.se
  293  T T G A C A A C G T C C G G T  JX826587.1 DRV strain TH11 China 2015.s
  293  T T G A C A A T G T C C G G T  KF729971.1 GRV strain YY10G cell China 
  425  T C T C C T T A T T G C A G T  KF809668.1 D20 99 Hungary  2013.seq
  863  T T G A C A A T G T C C G G T  KJ879930.1 DRV strain SD-12 China 2014.
  950  T G C A T G A T C A T G A T T  L07069.1 ARV 1994.seq
  941  C C T C T G C G C A C G C G G  L39002.1 ARV 1995.seq

       C C G A G C T A T C T T C T C  Majority
       --------+-------------------+-
               980                 990
       --------+-------------------+-
  265  C C G A G C T A T C C T C T C  JS-01.seq
  964  C G A T A C T A T C T T C A C  AF330703.1 ARV-S1133 SPAIN 2000.seq
  161  C C T C G T A T G A T G C T C  AJ310525.1 MDRV strain 89026 France 200
  386  G A A T G C T G T C A T C T T  HE985301.1 ARV Austrilia 2012.seq
  878  C C G A G C C A T C C T C T C  JX145334.1 GRV strain 03G China 2012.se
  308  C C G A A C T A T C C T C T C  JX826587.1 DRV strain TH11 China 2015.s
  308  C C G A G C T A T C C T C T C  KF729971.1 GRV strain YY10G cell China 
  440  C C T C G T A T G A T G C C C  KF809668.1 D20 99 Hungary  2013.seq
  878  C C G A G C T A T C C T C T C  KJ879930.1 DRV strain SD-12 China 2014.
  965  C T T C G A T T T C T G A T C  L07069.1 ARV 1994.seq
  956  C G A T A C T A T C T T C A C  L39002.1 ARV 1995.seq

       T C T C C T C C C A A G T T T  Majority
       ------------------+-----------
                         1000        
       ------------------+-----------
  280  T C T C C T C C C A A G T C T  JS-01.seq
  979  T T C A G A C T A C G G T T G  AF330703.1 ARV-S1133 SPAIN 2000.seq
  176  T C T T C G A A G A G G T G -  AJ310525.1 MDRV strain 89026 France 200
  401  T G C A A A C T G C C G T T A  HE985301.1 ARV Austrilia 2012.seq
  893  T C T C C T C C C A A G T C T  JX145334.1 GRV strain 03G China 2012.se
  323  T C T C C T C C C A A G T C T  JX826587.1 DRV strain TH11 China 2015.s
  323  T C T C C T C C C A A G T T T  KF729971.1 GRV strain YY10G cell China 
  455  T C T T C G G G G A G G T A -  KF809668.1 D20 99 Hungary  2013.seq
  893  T C T C C T C C C A A G T T T  KJ879930.1 DRV strain SD-12 China 2014.
  980  T A C A A A A G G A A A G T C  L07069.1 ARV 1994.seq
  971  T T C A A A C T A C G G T T G  L39002.1 ARV 1995.seq

       C G T C G C A G A C G T C C A  Majority
       --------+-------------------+-
               1010                1020
       --------+-------------------+-
  295  C G T C G C A G A C G T C C A  JS-01.seq
  994  A C G G A A A C T C C A C T G  AF330703.1 ARV-S1133 SPAIN 2000.seq
  190  C T T C G C T T G C G T G T A  AJ310525.1 MDRV strain 89026 France 200
  416  A T G G A A A C T C T A G C G  HE985301.1 ARV Austrilia 2012.seq
  908  C G T C G C A G A C G T C C A  JX145334.1 GRV strain 03G China 2012.se
  338  C G T C G C A G A C G T C C A  JX826587.1 DRV strain TH11 China 2015.s
  338  C G T C G C A G A C G T C C A  KF729971.1 GRV strain YY10G cell China 
  469  C T T C G C T T G C G T G T A  KF809668.1 D20 99 Hungary  2013.seq
  908  C G T C G C A G A C G T C C A  KJ879930.1 DRV strain SD-12 China 2014.
  995  A T G C G T T A T C G G G T G  L07069.1 ARV 1994.seq
  986  A C G G A A A C T C C A C T G  L39002.1 ARV 1995.seq

       C T C T A A C G A A T C T T A  Majority
       ------------------+-----------
                         1030        
       ------------------+-----------
  310  C T C T A A C G A A T C T T A  JS-01.seq
 1009  C C A T C T C C A A T T T G A  AF330703.1 ARV-S1133 SPAIN 2000.seq
  205  C G T - - A T G G A T A T G A  AJ310525.1 MDRV strain 89026 France 200
  431  C T A T T G C C A A T T T G A  HE985301.1 ARV Austrilia 2012.seq
  923  C T T T A A C G A A T C T T A  JX145334.1 GRV strain 03G China 2012.se
  353  C T C T A A C G A A T C T T A  JX826587.1 DRV strain TH11 China 2015.s
  353  C T C T A A C G A A T C T T A  KF729971.1 GRV strain YY10G cell China 
  484  C G T - - G T G G A T A T G A  KF809668.1 D20 99 Hungary  2013.seq
  923  C T C T A A C G A A T C T T A  KJ879930.1 DRV strain SD-12 China 2014.
 1010  A T A T A A C T A A C C T T A  L07069.1 ARV 1994.seq
 1001  C C A T C T C C A A T T T G A  L39002.1 ARV 1995.seq

       C G T C A A C C G T C T C A T  Majority
       --------+-------------------+-
               1040                1050
       --------+-------------------+-
  325  C G T C A A C C G T T T C A T  JS-01.seq
 1024  A G A G T G A T A T C T C G T  AF330703.1 ARV-S1133 SPAIN 2000.seq
  218  T G T A C A A C T C C T T T T  AJ310525.1 MDRV strain 89026 France 200
  446  G G A G T G A T G T A T C G G  HE985301.1 ARV Austrilia 2012.seq
  938  C G T C A A C C G T C T C A T  JX145334.1 GRV strain 03G China 2012.se
  368  C A T C A A C C G T T T C G T  JX826587.1 DRV strain TH11 China 2015.s
  368  C G T C A A C C G T T T C A T  KF729971.1 GRV strain YY10G cell China 
  497  T A T A T A A C T C C T T T T  KF809668.1 D20 99 Hungary  2013.seq
  938  C A T C A A C C G T T T C A T  KJ879930.1 DRV strain SD-12 China 2014.
 1025  A T T C C T C A G T G T C A G  L07069.1 ARV 1994.seq
 1016  A G A G T G A T A T C T C G T  L39002.1 ARV 1995.seq

       C T C A G T C T C T T T C G A  Majority
       ------------------+-----------
                         1060        
       ------------------+-----------
  340  C T C A G T C T C T T T C G A  JS-01.seq
 1039  C G A A C G G T T T A G C T A  AF330703.1 ARV-S1133 SPAIN 2000.seq
  233  C T G A T T C T T - - - - - -  AJ310525.1 MDRV strain 89026 France 200
  461  C G A A C G G T T T G A A T A  HE985301.1 ARV Austrilia 2012.seq
  953  C T C A G T C T C T T T C G A  JX145334.1 GRV strain 03G China 2012.se
  383  C T C A G T C T C T T A C G A  JX826587.1 DRV strain TH11 China 2015.s
  383  C T C A G T C T C T T T C G A  KF729971.1 GRV strain YY10G cell China 
  512  C T G A G T C T C - - - - - -  KF809668.1 D20 99 Hungary  2013.seq
  953  C T C A G T C T C T T G T G A  KJ879930.1 DRV strain SD-12 China 2014.
 1040  C G C A G G G G C T T A C T A  L07069.1 ARV 1994.seq
 1031  C G A A C G G T T T A G C T A  L39002.1 ARV 1995.seq

       T T T C T G A T C T C C A G C  Majority
       --------+-------------------+-
               1070                1080
       --------+-------------------+-
  355  T T T C T G A T C T C C A G C  JS-01.seq
 1054  T T A C A G A T C T G C A G G  AF330703.1 ARV-S1133 SPAIN 2000.seq
  242  T A T C C G A T T T A G G C G  AJ310525.1 MDRV strain 89026 France 200
  476  T T A C A G A T C T A C A G A  HE985301.1 ARV Austrilia 2012.seq
  968  T T T C T G A T C T C C A G C  JX145334.1 GRV strain 03G China 2012.se
  398  T T T C T G A T C T C C A G C  JX826587.1 DRV strain TH11 China 2015.s
  398  T T T C T G A T C T C C A G C  KF729971.1 GRV strain YY10G cell China 
  521  T A T C C G G T T T A G G T G  KF809668.1 D20 99 Hungary  2013.seq
  968  T T T C T G A T C T C C A G C  KJ879930.1 DRV strain SD-12 China 2014.
 1055  T T T C T A G C C T C G A A C  L07069.1 ARV 1994.seq
 1046  T T A C A G A T C T G C A G G  L39002.1 ARV 1995.seq

       A A C G A G T T A C G G C C T  Majority
       ------------------+-----------
                         1090        
       ------------------+-----------
  370  A A C G A G T T A C G G C C T  JS-01.seq
 1069  A T C G T G T T A A A T C A T  AF330703.1 ARV-S1133 SPAIN 2000.seq
  257  A C C G T G T T G C T A A G T  AJ310525.1 MDRV strain 89026 France 200
  491  A T C G C A T T A A A T C T T  HE985301.1 ARV Austrilia 2012.seq
  983  A A C G A G T T A C G G C C T  JX145334.1 GRV strain 03G China 2012.se
  413  G A C G A G T C A C G G C C T  JX826587.1 DRV strain TH11 China 2015.s
  413  A A C G A G T T A C G G C C T  KF729971.1 GRV strain YY10G cell China 
  536  A T C G T G T T A C T A A G T  KF809668.1 D20 99 Hungary  2013.seq
  983  A A C G A G T T A C G G C C T  KJ879930.1 DRV strain SD-12 China 2014.
 1070  A A C G C G T C C A G G C G C  L07069.1 ARV 1994.seq
 1061  A T C G T G T T A A A T C A T  L39002.1 ARV 1995.seq

       T A G A A C G A T C G G C G T  Majority
       --------+-------------------+-
               1100                1110
       --------+-------------------+-
  385  T A G A A C G A T C G G - G T  JS-01.seq
 1084  T G G A G T C T A C C G C G A  AF330703.1 ARV-S1133 SPAIN 2000.seq
  272  T A G A A C G C G A G G C G T  AJ310525.1 MDRV strain 89026 France 200
  506  T G G A G T C C G A T A C G A  HE985301.1 ARV Austrilia 2012.seq
  998  T A G A A C G A T C G G - G C  JX145334.1 GRV strain 03G China 2012.se
  428  T A G A A C G A T C G G - G T  JX826587.1 DRV strain TH11 China 2015.s
  428  T A G A A C G A T C G G - G T  KF729971.1 GRV strain YY10G cell China 
  551  T A G A A C G C G G G G T A T  KF809668.1 D20 99 Hungary  2013.seq
  998  T A G A A C G A T C G G - G T  KJ879930.1 DRV strain SD-12 China 2014.
 1085  T A G A A G G G G G T T C T A  L07069.1 ARV 1994.seq
 1076  T G G A G T C T A C C G C G A  L39002.1 ARV 1995.seq

       G T T A T G C T G A C G C T G  Majority
       ------------------+-----------
                         1120        
       ------------------+-----------
  399  G G T G T G C T G A C G C G G  JS-01.seq
 1099  G T C A T G G T C T A T C T T  AF330703.1 ARV-S1133 SPAIN 2000.seq
  287  C A T A C A T T A A G A C T G  AJ310525.1 MDRV strain 89026 France 200
  521  G T C A T G G C T T G T C C T  HE985301.1 ARV Austrilia 2012.seq
 1012  G G C G C G C C G A C G C A G  JX145334.1 GRV strain 03G China 2012.se
  442  G G T G C G C C A A C G C A G  JX826587.1 DRV strain TH11 China 2015.s
  442  G G T G T A C T G A C G C G G  KF729971.1 GRV strain YY10G cell China 
  566  C T C T C A T T A A A A C T G  KF809668.1 D20 99 Hungary  2013.seq
 1012  G G T A C G C C G A C G C A G  KJ879930.1 DRV strain SD-12 China 2014.
 1100  G T A C G A G T C T C T T A T  L07069.1 ARV 1994.seq
 1091  G T C A T G G T C T A T C T C  L39002.1 ARV 1995.seq

       T T T G G - G C T C C C T T G  Majority
       --------+-------------------+-
               1130                1140
       --------+-------------------+-
  414  T T T G A A G C T C C C T T G  JS-01.seq
 1114  T T T C G - C C T C C G C T T  AF330703.1 ARV-S1133 SPAIN 2000.seq
  302  T C C G G - G C T C C T T T G  AJ310525.1 MDRV strain 89026 France 200
  536  T T T C G - C C C C C T C T T  HE985301.1 ARV Austrilia 2012.seq
 1027  T T T G A A G C T C C C T T G  JX145334.1 GRV strain 03G China 2012.se
  457  T T T G A A G C T C C C T T G  JX826587.1 DRV strain TH11 China 2015.s
  457  T T T G A A G C T C C C T T G  KF729971.1 GRV strain YY10G cell China 
  581  T C C G G - G C T C C T T T G  KF809668.1 D20 99 Hungary  2013.seq
 1027  T T T G A A G C C C C C T C G  KJ879930.1 DRV strain SD-12 China 2014.
 1115  T T G C T - G A T C C T C T C  L07069.1 ARV 1994.seq
 1106  T T T C G - C C T C C G C T T  L39002.1 ARV 1995.seq

       C A T G T A C A T G A C G G A  Majority
       ------------------+-----------
                         1150        
       ------------------+-----------
  429  C A A C T A C A G A A C G G A  JS-01.seq
 1128  A G T G T C G C T G A C G G C  AF330703.1 ARV-S1133 SPAIN 2000.seq
  316  C A T G T C A C T G A C G G C  AJ310525.1 MDRV strain 89026 France 200
  550  A G T G T T G C C G A T G G T  HE985301.1 ARV Austrilia 2012.seq
 1042  C G G C T A C A G A A C G G A  JX145334.1 GRV strain 03G China 2012.se
  472  C A A C T G C A A A A C G G A  JX826587.1 DRV strain TH11 China 2015.s
  472  C A A C T A C A G A A C G G A  KF729971.1 GRV strain YY10G cell China 
  595  C A C G T C A C T G A C G G C  KF809668.1 D20 99 Hungary  2013.seq
 1042  C A A C T A C A A A A C G G A  KJ879930.1 DRV strain SD-12 China 2014.
 1129  A A G T T A G A A G C T G G G  L07069.1 ARV 1994.seq
 1120  A G T G T C G C T G A C G G C  L39002.1 ARV 1995.seq

       G T G G T C T C A C T C C A A  Majority
       --------+-------------------+-
               1160                1170
       --------+-------------------+-
  444  G T C G T C T C A C T C C A A  JS-01.seq
 1143  G T G G T T T C A T T A G A C  AF330703.1 ARV-S1133 SPAIN 2000.seq
  331  G A G C T G G C T C T T T T G  AJ310525.1 MDRV strain 89026 France 200
  565  G T G G T A T C T C T A G A T  HE985301.1 ARV Austrilia 2012.seq
 1057  G T C G T C T C A C T C C A A  JX145334.1 GRV strain 03G China 2012.se
  487  G T C G T C T C A C T C C A A  JX826587.1 DRV strain TH11 China 2015.s
  487  G T C G T C T C A C T C C A A  KF729971.1 GRV strain YY10G cell China 
  610  G A G C T G A C C C T T T T G  KF809668.1 D20 99 Hungary  2013.seq
 1057  G T C G T C T C A C T C C A A  KJ879930.1 DRV strain SD-12 China 2014.
 1144  A C T G T G T C A T T A G A A  L07069.1 ARV 1994.seq
 1135  G T G G T T T C A T T A G A C  L39002.1 ARV 1995.seq

       G C A T A C C C C T C T T T C  Majority
       ------------------+-----------
                         1180        
       ------------------+-----------
  459  G C A T C C C C C T C T T T C  JS-01.seq
 1158  A T G G A C C C C T A C T T C  AF330703.1 ARV-S1133 SPAIN 2000.seq
  346  G C T A A A C C G T C A T T C  AJ310525.1 MDRV strain 89026 France 200
  580  A T G G A T C C C T A C T T C  HE985301.1 ARV Austrilia 2012.seq
 1072  G C A T C T C C C T C C T T C  JX145334.1 GRV strain 03G China 2012.se
  502  G C A T C T C C C T C T T T C  JX826587.1 DRV strain TH11 China 2015.s
  502  G C A T C C C C C T C T T T C  KF729971.1 GRV strain YY10G cell China 
  625  G C T A A A C C G T C C T T C  KF809668.1 D20 99 Hungary  2013.seq
 1072  G C A T C T C C C T C T T T C  KJ879930.1 DRV strain SD-12 China 2014.
 1159  C T G G A C C C A T A T T T C  L07069.1 ARV 1994.seq
 1150  A T G G A C C C C T A C T T C  L39002.1 ARV 1995.seq

       T G T T C T T T G T C T C C G  Majority
       --------+-------------------+-
               1190                1200
       --------+-------------------+-
  474  T G T T C T T T G T C T C C G  JS-01.seq
 1173  T G T T C T C A A C G A G T T  AF330703.1 ARV-S1133 SPAIN 2000.seq
  361  T G C A C T C T G G A T C C A  AJ310525.1 MDRV strain 89026 France 200
  595  T G C T C A C A A C G A G T C  HE985301.1 ARV Austrilia 2012.seq
 1087  T G T T C T T T G T C T C C G  JX145334.1 GRV strain 03G China 2012.se
  517  T G T T C T T T G T C T C C A  JX826587.1 DRV strain TH11 China 2015.s
  517  T G T T C T T T G T C T C C G  KF729971.1 GRV strain YY10G cell China 
  640  T G C A C T T T G G A T C C A  KF809668.1 D20 99 Hungary  2013.seq
 1087  T G T T C T T T G T C T C C G  KJ879930.1 DRV strain SD-12 China 2014.
 1174  T G C T C T G T A A G C C G T  L07069.1 ARV 1994.seq
 1165  T G T T C T C A A C G A G T T  L39002.1 ARV 1995.seq

       A T C C T C T C A G G A C C T  Majority
       ------------------+-----------
                         1210        
       ------------------+-----------
  489  A T C C T C T C C G G A C C T  JS-01.seq
 1188  T C T T T A A C A T C A T A C  AF330703.1 ARV-S1133 SPAIN 2000.seq
  376  G T A C T T T C A G G C A C C  AJ310525.1 MDRV strain 89026 France 200
  610  T C T T T G A C A T C A T A T  HE985301.1 ARV Austrilia 2012.seq
 1102  A T C C T C T C C G G A C C T  JX145334.1 GRV strain 03G China 2012.se
  532  A T C C T C T C C G G G C C T  JX826587.1 DRV strain TH11 China 2015.s
  532  A T C C T C T C C G G A C C T  KF729971.1 GRV strain YY10G cell China 
  655  G T A C T T T C A G G C A C C  KF809668.1 D20 99 Hungary  2013.seq
 1102  A T C C T C T C C G G A C C T  KJ879930.1 DRV strain SD-12 China 2014.
 1189  A A C T T G A C A T C G T A T  L07069.1 ARV 1994.seq
 1180  T C T T T A A C A T C A T A C  L39002.1 ARV 1995.seq

       T C T G A T G A T G C T G T C  Majority
       --------+-------------------+-
               1220                1230
       --------+-------------------+-
  504  G C T G A T G C T G C T G T C  JS-01.seq
 1203  T C G G C G G A G G C T C A A  AF330703.1 ARV-S1133 SPAIN 2000.seq
  391  T C A T T G A A T G C T G T C  AJ310525.1 MDRV strain 89026 France 200
  625  T C A G C A G A A G C T C A G  HE985301.1 ARV Austrilia 2012.seq
 1117  G C T G A T G C T G C T G T C  JX145334.1 GRV strain 03G China 2012.se
  547  G C T G A T G C T G C C G T C  JX826587.1 DRV strain TH11 China 2015.s
  547  A C T G A T G C T G C T G T C  KF729971.1 GRV strain YY10G cell China 
  670  T C A T T A A A C G C G G T C  KF809668.1 D20 99 Hungary  2013.seq
 1117  G C T G A T G C T G C T G T C  KJ879930.1 DRV strain SD-12 China 2014.
 1204  T C C G C T G A C G C C C A A  L07069.1 ARV 1994.seq
 1195  T C G G A G G A G G C T C A A  L39002.1 ARV 1995.seq

       T T C A A G G T T G G T G A G  Majority
       ------------------+-----------
                         1240        
       ------------------+-----------
  519  T T C A A G G T T G G T G A G  JS-01.seq
 1218  C T A A T G C A A T T T C G G  AF330703.1 ARV-S1133 SPAIN 2000.seq
  406  T T T G C C A C C G G T T C C  AJ310525.1 MDRV strain 89026 France 200
  640  T T G A T G C A A T T T C A G  HE985301.1 ARV Austrilia 2012.seq
 1132  T T C A A G G T T G G T G A G  JX145334.1 GRV strain 03G China 2012.se
  562  T T C A A G G T T G G T G A G  JX826587.1 DRV strain TH11 China 2015.s
  562  T T C A A G G T T G G T G A G  KF729971.1 GRV strain YY10G cell China 
  685  T T T G C C A C C G G C T C C  KF809668.1 D20 99 Hungary  2013.seq
 1132  T T C A A G G T T G G T G A G  KJ879930.1 DRV strain SD-12 China 2014.
 1219  T T G A T G C A A T T C C A G  L07069.1 ARV 1994.seq
 1210  C T A A T G C A A T T T C G G  L39002.1 ARV 1995.seq

       T G G C T G G G A A C T G T C  Majority
       --------+-------------------+-
               1250                1260
       --------+-------------------+-
  534  T G G C T G G G A A C T G T C  JS-01.seq
 1233  T G G A T G G C A C G G G G T  AF330703.1 ARV-S1133 SPAIN 2000.seq
  421  T G G C T C G C T A A G A T A  AJ310525.1 MDRV strain 89026 France 200
  655  T G G G T G G C A A A A G G T  HE985301.1 ARV Austrilia 2012.seq
 1147  T G G C T G G G A A C T G T C  JX145334.1 GRV strain 03G China 2012.se
  577  T G G C T G G G A A C T G T C  JX826587.1 DRV strain TH11 China 2015.s
  577  T G G C T G G G A A C T G T C  KF729971.1 GRV strain YY10G cell China 
  700  T G G C T C G C T A A G A T A  KF809668.1 D20 99 Hungary  2013.seq
 1147  T G G C T G G G A A C T G T C  KJ879930.1 DRV strain SD-12 China 2014.
 1234  T G G T C T G T G A A A G G G  L07069.1 ARV 1994.seq
 1225  T G G A T G G A A C G G G G T  L39002.1 ARV 1995.seq

       A T A T C T G G - - A A A G T  Majority
       ------------------+-----------
                         1270        
       ------------------+-----------
  549  A T A T C T G G T C A A A G T  JS-01.seq
 1248  A C T A A C G G - - - - - A T  AF330703.1 ARV-S1133 SPAIN 2000.seq
  436  G A G G C T G G - - A G T A T  AJ310525.1 MDRV strain 89026 France 200
  670  A C T A G C G G - - - - - T T  HE985301.1 ARV Austrilia 2012.seq
 1162  A C A T C T G G T C A A A G T  JX145334.1 GRV strain 03G China 2012.se
  592  A T A T C T G G T C A A A G T  JX826587.1 DRV strain TH11 China 2015.s
  592  A T A T C T G G T C A A A G T  KF729971.1 GRV strain YY10G cell China 
  715  G A G G C T G G - - A G T G T  KF809668.1 D20 99 Hungary  2013.seq
 1162  A T A T C T G G T C A A A G T  KJ879930.1 DRV strain SD-12 China 2014.
 1249  G A A G A T G G - - - - - T G  L07069.1 ARV 1994.seq
 1240  A C T A A C G G - - - - - A T  L39002.1 ARV 1995.seq

       C A G T C A T C T C - - T A G  Majority
       --------+-------------------+-
               1280                1290
       --------+-------------------+-
  564  C A G T C A T C T G - - C A A  JS-01.seq
 1258  C A T C T G A T A C C A T T G  AF330703.1 ARV-S1133 SPAIN 2000.seq
  449  C C G T C G C C T C G T T C G  AJ310525.1 MDRV strain 89026 France 200
  680  C A T C T G A C A C T A T T G  HE985301.1 ARV Austrilia 2012.seq
 1177  C A G T C A T C T G - - C A A  JX145334.1 GRV strain 03G China 2012.se
  607  C A G T C A T C T G - - C A A  JX826587.1 DRV strain TH11 China 2015.s
  607  C A G T C A T C T G - - C A A  KF729971.1 GRV strain YY10G cell China 
  728  C C A T C G C C T C G T T C G  KF809668.1 D20 99 Hungary  2013.seq
 1177  C A G T C A T C T G - - C A A  KJ879930.1 DRV strain SD-12 China 2014.
 1259  C T A C A A A T T C T A T T G  L07069.1 ARV 1994.seq
 1250  C A T C T G A T A C C A T T G  L39002.1 ARV 1995.seq

       T C A T G A A C G T G C G G A  Majority
       ------------------+-----------
                         1300        
       ------------------+-----------
  577  T C A T G A A T G T G C G G A  JS-01.seq
 1273  A C A T G A C C G T T A A C G  AF330703.1 ARV-S1133 SPAIN 2000.seq
  464  T C C T G A A C A T G C G G T  AJ310525.1 MDRV strain 89026 France 200
  695  A C A T G A T C G T T A A C G  HE985301.1 ARV Austrilia 2012.seq
 1190  T C A T G A A C G T G C G G A  JX145334.1 GRV strain 03G China 2012.se
  620  T C A T G A A C G T G A G G A  JX826587.1 DRV strain TH11 China 2015.s
  620  T C A T G A A C G T G C G G A  KF729971.1 GRV strain YY10G cell China 
  743  T C C T A A A C C T G C G G T  KF809668.1 D20 99 Hungary  2013.seq
 1190  T C A T G A A C G T G C G G A  KJ879930.1 DRV strain SD-12 China 2014.
 1274  A T A T G G A T G T G A A T G  L07069.1 ARV 1994.seq
 1265  A C A T G A C T G T T A A C G  L39002.1 ARV 1995.seq

       T T C A T T C A T T T G G G C  Majority
       --------+-------------------+-
               1310                1320
       --------+-------------------+-
  592  T T C A T T C A T T T G G G C  JS-01.seq
 1288  C T C A C T G T C A T G G A A  AF330703.1 ARV-S1133 SPAIN 2000.seq
  479  T T C A C C A C T T T G G C C  AJ310525.1 MDRV strain 89026 France 200
  710  C C C A C T G T C A T G G G A  HE985301.1 ARV Austrilia 2012.seq
 1205  T T C A T T C A T T T G G G C  JX145334.1 GRV strain 03G China 2012.se
  635  T A C A T T C A T T T G G G C  JX826587.1 DRV strain TH11 China 2015.s
  635  T T C A T T C A T T T G G G C  KF729971.1 GRV strain YY10G cell China 
  758  T C C A T C A C T T T G G C C  KF809668.1 D20 99 Hungary  2013.seq
 1205  T T C A T T C A T T T G G G C  KJ879930.1 DRV strain SD-12 China 2014.
 1289  C T C A T T G C C A T G G G C  L07069.1 ARV 1994.seq
 1280  C T T A C T G T C A T G G A A  L39002.1 ARV 1995.seq

       A A C G G A C C A T G T T G C  Majority
       ------------------+-----------
                         1330        
       ------------------+-----------
  607  A G C G G A C C A T G T T G C  JS-01.seq
 1303  G A C G C A C T G A T T A T A  AF330703.1 ARV-S1133 SPAIN 2000.seq
  494  A A C G G A C A A C A T T G T  AJ310525.1 MDRV strain 89026 France 200
  725  G A C G C A C T G A C T A C A  HE985301.1 ARV Austrilia 2012.seq
 1220  A G C G G A C C A T G T T G C  JX145334.1 GRV strain 03G China 2012.se
  650  A G C G G A C C A T G T T G C  JX826587.1 DRV strain TH11 China 2015.s
  650  A G C G G A C T A T G T T G C  KF729971.1 GRV strain YY10G cell China 
  773  A A C G G A C A A C A T T A T  KF809668.1 D20 99 Hungary  2013.seq
 1220  A G C G G A C C A T G T T G C  KJ879930.1 DRV strain SD-12 China 2014.
 1304  C A C G T A C C G A T T A T C  L07069.1 ARV 1994.seq
 1295  G A C G C A C T G A T T A T A  L39002.1 ARV 1995.seq

       T T A T G T C C T C G C C A A  Majority
       --------+-------------------+-
               1340                1350
       --------+-------------------+-
  622  T T A T G T C C T C G C A A A  JS-01.seq
 1318  T G A T G T C G T C C A C G G  AF330703.1 ARV-S1133 SPAIN 2000.seq
  509  T C C T A T C C T C T C C T A  AJ310525.1 MDRV strain 89026 France 200
  740  T A A T G T C C T C C A C G G  HE985301.1 ARV Austrilia 2012.seq
 1235  T T A T G T C C T C G C A A A  JX145334.1 GRV strain 03G China 2012.se
  665  T C A T G T C T T C G C A A A  JX826587.1 DRV strain TH11 China 2015.s
  665  T T A T G T C C T C G C C A A  KF729971.1 GRV strain YY10G cell China 
  788  T T C T A T C C T C T C C T A  KF809668.1 D20 99 Hungary  2013.seq
 1235  T T A T G T C T T C G C A A A  KJ879930.1 DRV strain SD-12 China 2014.
 1319  T C A T G T C A A C T A A G C  L07069.1 ARV 1994.seq
 1310  T G A T G T C G T C C A C G G  L39002.1 ARV 1995.seq

       A T G T T T T C A C T A T T C  Majority
       ------------------+-----------
                         1360        
       ------------------+-----------
  637  A T G T A T T C A C T A T T C  JS-01.seq
 1333  G A A A T C T C A C G G T C A  AF330703.1 ARV-S1133 SPAIN 2000.seq
  524  A C G T T G T T A C T G T C T  AJ310525.1 MDRV strain 89026 France 200
  755  G A A G T C T T A C A G T C A  HE985301.1 ARV Austrilia 2012.seq
 1250  A T G T A T T C A C T A T T C  JX145334.1 GRV strain 03G China 2012.se
  680  A T G T A T T C A C T A T T C  JX826587.1 DRV strain TH11 China 2015.s
  680  C T G T A T T C A C T A T T C  KF729971.1 GRV strain YY10G cell China 
  803  A C G T T G T T A C G G T T T  KF809668.1 D20 99 Hungary  2013.seq
 1250  A T G T A T T C A C T A T T C  KJ879930.1 DRV strain SD-12 China 2014.
 1334  A A T C G T T G A C T A T C A  L07069.1 ARV 1994.seq
 1325  G A A A T C T C A C G G T C A  L39002.1 ARV 1995.seq

       C G C C A G G T T C G G G T G  Majority
       --------+-------------------+-
               1370                1380
       --------+-------------------+-
  652  C G C C A G G T T C G G G T G  JS-01.seq
 1348  - - - C T A G T A A C G T C G  AF330703.1 ARV-S1133 SPAIN 2000.seq
  539  T C C C A G G C T C A A G T G  AJ310525.1 MDRV strain 89026 France 200
  770  - - - C C A G C A A T G C T G  HE985301.1 ARV Austrilia 2012.seq
 1265  C G C C A G G T T C G G G T G  JX145334.1 GRV strain 03G China 2012.se
  695  C G C C A G G T T C G G G T G  JX826587.1 DRV strain TH11 China 2015.s
  695  C G C C A G G T T C G G G T G  KF729971.1 GRV strain YY10G cell China 
  818  T C C C G G G C T C C A G C G  KF809668.1 D20 99 Hungary  2013.seq
 1265  C G C C A G G T T C G G G T G  KJ879930.1 DRV strain SD-12 China 2014.
 1349  - - - C G G C A T C C C C C G  L07069.1 ARV 1994.seq
 1340  - - - C T A G T A A C G T C G  L39002.1 ARV 1995.seq

       C G T C T T T G C A G T T A G  Majority
       ------------------+-----------
                         1390        
       ------------------+-----------
  667  C G T C T T T G C A G C T A G  JS-01.seq
 1360  T G T T A T T A A C C T T C G  AF330703.1 ARV-S1133 SPAIN 2000.seq
  554  T T T A C T T G G T G T T G G  AJ310525.1 MDRV strain 89026 France 200
  782  T G T C T T T A A C C T T C G  HE985301.1 ARV Austrilia 2012.seq
 1280  C G T C T T T G C A G C T A G  JX145334.1 GRV strain 03G China 2012.se
  710  C G T C T T T G C A G C T A G  JX826587.1 DRV strain TH11 China 2015.s
  710  C G T C T T T G C A G C T A G  KF729971.1 GRV strain YY10G cell China 
  833  T T T A C T T G G T A T T G G  KF809668.1 D20 99 Hungary  2013.seq
 1280  C G T C T T T G C A G C T A G  KJ879930.1 DRV strain SD-12 China 2014.
 1361  C C A C T C T C G T C T T C G  L07069.1 ARV 1994.seq
 1352  T G T T A T T A A C C T T C G  L39002.1 ARV 1995.seq

       A T G T G A A T C G C A T A A  Majority
       --------+-------------------+-
               1400                1410
       --------+-------------------+-
  682  A T G T G A A T C G C A T A A  JS-01.seq
 1375  A T T T A A G T G A C A T A A  AF330703.1 ARV-S1133 SPAIN 2000.seq
  569  A C A C G T C T C G T C T C A  AJ310525.1 MDRV strain 89026 France 200
  797  A C T T A A G T T A T A T C A  HE985301.1 ARV Austrilia 2012.seq
 1295  A T G T G A A T C G C A T A A  JX145334.1 GRV strain 03G China 2012.se
  725  A T G T G A A T C G T A T A A  JX826587.1 DRV strain TH11 China 2015.s
  725  A T G T G A A T C G C A T A A  KF729971.1 GRV strain YY10G cell China 
  848  A C G C G T C T C G G C T T A  KF809668.1 D20 99 Hungary  2013.seq
 1295  A T G T G A A T C G T A T A A  KJ879930.1 DRV strain SD-12 China 2014.
 1376  A A C T C G A C A G G A T T A  L07069.1 ARV 1994.seq
 1367  A T T T A A G T G A C A T A A  L39002.1 ARV 1995.seq

       C G A A T C C T G C C T T T G  Majority
       ------------------+-----------
                         1420        
       ------------------+-----------
  697  C G A C C C C T G C C A T T G  JS-01.seq
 1390  C G C A T A T C C C A T C A G  AF330703.1 ARV-S1133 SPAIN 2000.seq
  584  T T G A T C C C A C G T A C G  AJ310525.1 MDRV strain 89026 France 200
  812  C G A A T A T G C C C T C A G  HE985301.1 ARV Austrilia 2012.seq
 1310  C G A C C C C T G C C A T T G  JX145334.1 GRV strain 03G China 2012.se
  740  C G A C C C C T G C C A T T G  JX826587.1 DRV strain TH11 China 2015.s
  740  T G A C C C C T G C C A T T G  KF729971.1 GRV strain YY10G cell China 
  863  T T G A T C C T A C G T A C G  KF809668.1 D20 99 Hungary  2013.seq
 1310  C G A C C C C T G C C A T T G  KJ879930.1 DRV strain SD-12 China 2014.
 1391  C G A A G C T T C C T C C T G  L07069.1 ARV 1994.seq
 1382  C G C A T A T C C C A T C A G  L39002.1 ARV 1995.seq

       A C G T T G C T C T G G T G A  Majority
       --------+-------------------+-
               1430                1440
       --------+-------------------+-
  712  A C G T T G C T A T G G T G A  JS-01.seq
 1405  A C C T A G C A C G T C T T G  AF330703.1 ARV-S1133 SPAIN 2000.seq
  599  A T A C C G C C C T G T T G A  AJ310525.1 MDRV strain 89026 France 200
  827  A C T T A T C G C G T C T C A  HE985301.1 ARV Austrilia 2012.seq
 1325  A C G T T G C T A T G G T A A  JX145334.1 GRV strain 03G China 2012.se
  755  A C G T T G C T A T G G T A A  JX826587.1 DRV strain TH11 China 2015.s
  755  A C G T T G C T A T G G T A A  KF729971.1 GRV strain YY10G cell China 
  878  A T A C C T C C T T G T T G A  KF809668.1 D20 99 Hungary  2013.seq
 1325  A C G T T G C T A T G G T A A  KJ879930.1 DRV strain SD-12 China 2014.
 1406  A T C T C T C A C G T C T G A  L07069.1 ARV 1994.seq
 1397  A C C T A G C A C G T C T T G  L39002.1 ARV 1995.seq

       C T C C T T G T G C T G C G T  Majority
       ------------------+-----------
                         1450        
       ------------------+-----------
  727  C T C C T T C T G C T G C A T  JS-01.seq
 1420  T T C C C A G T G C G G G A T  AF330703.1 ARV-S1133 SPAIN 2000.seq
  614  C T C C T A G T C C C G C T T  AJ310525.1 MDRV strain 89026 France 200
  842  T T C C T A G C G C A G G G T  HE985301.1 ARV Austrilia 2012.seq
 1340  C T C C T T C T G C T G C G T  JX145334.1 GRV strain 03G China 2012.se
  770  C T C C T T C T G C T G C G T  JX826587.1 DRV strain TH11 China 2015.s
  770  C T C C T T C C G C T G C G T  KF729971.1 GRV strain YY10G cell China 
  893  C T C C T A G T C C C G C G T  KF809668.1 D20 99 Hungary  2013.seq
 1340  C T C C T T C T G C T G C G T  KJ879930.1 DRV strain SD-12 China 2014.
 1421  T T C C A T G T C A C G G T T  L07069.1 ARV 1994.seq
 1412  T T C C T A G T G C G G G A T  L39002.1 ARV 1995.seq

       T T G C T T C T G C T T C G T  Majority
       --------+-------------------+-
               1460                1470
       --------+-------------------+-
  742  T T G C T T C T G C T T C C T  JS-01.seq
 1435  T C C A A G C T G C G T C G T  AF330703.1 ARV-S1133 SPAIN 2000.seq
  629  T T G C C G C T A A C A T G T  AJ310525.1 MDRV strain 89026 France 200
  857  T T C A A G T T G C G T C G T  HE985301.1 ARV Austrilia 2012.seq
 1355  T T G C T T C T G C T T C C T  JX145334.1 GRV strain 03G China 2012.se
  785  T T G C T T C T G C T T C C T  JX826587.1 DRV strain TH11 China 2015.s
  785  T T G C T T C T G C T T C C T  KF729971.1 GRV strain YY10G cell China 
  908  T T G C C G C T A A C A T G T  KF809668.1 D20 99 Hungary  2013.seq
 1355  T T G C T T C T G C T T C C T  KJ879930.1 DRV strain SD-12 China 2014.
 1436  T C C A G C A A G C C A C T T  L07069.1 ARV 1994.seq
 1427  T C C A A G C T G C G T C G T  L39002.1 ARV 1995.seq

       T T A T G G T T G A C A T A G  Majority
       ------------------+-----------
                         1480        
       ------------------+-----------
  757  T T A T G G C T G A C A T A G  JS-01.seq
 1450  T C C C T G T G G A C G T A T  AF330703.1 ARV-S1133 SPAIN 2000.seq
  644  T T A T G G T C G A C A T G G  AJ310525.1 MDRV strain 89026 France 200
  872  T T C C T G T A G A C G T G T  HE985301.1 ARV Austrilia 2012.seq
 1370  T T A T G G C T G A C A T A G  JX145334.1 GRV strain 03G China 2012.se
  800  T T A T G G C T G A C A T A G  JX826587.1 DRV strain TH11 China 2015.s
  800  T T A T G G C T G A C A T A G  KF729971.1 GRV strain YY10G cell China 
  923  T T A T G G T T G A C A T G G  KF809668.1 D20 99 Hungary  2013.seq
 1370  T T A T G G C T G A C A T A G  KJ879930.1 DRV strain SD-12 China 2014.
 1451  T C C C C G T T G A C A T C T  L07069.1 ARV 1994.seq
 1442  T C C C T G T G G A C G T A T  L39002.1 ARV 1995.seq

       C T T T C A A A G A C G C T T  Majority
       --------+-------------------+-
               1490                1500
       --------+-------------------+-
  772  C T T T C A A A G A C T C T A  JS-01.seq
 1465  C A T T C A C C C G C G A T T  AF330703.1 ARV-S1133 SPAIN 2000.seq
  659  T G T T T G A C G A T G C T T  AJ310525.1 MDRV strain 89026 France 200
  887  C G T T C A C T A G G G A A T  HE985301.1 ARV Austrilia 2012.seq
 1385  C T T T C A A G G A C T C T A  JX145334.1 GRV strain 03G China 2012.se
  815  C T T T C A A A G A C T C T A  JX826587.1 DRV strain TH11 China 2015.s
  815  C T T T C A A A G A C T C T A  KF729971.1 GRV strain YY10G cell China 
  938  T G T T C G A C G A G G C C T  KF809668.1 D20 99 Hungary  2013.seq
 1385  C T T T C A A A G A C T C T A  KJ879930.1 DRV strain SD-12 China 2014.
 1466  C T T T T C A A C G T G A C G  L07069.1 ARV 1994.seq
 1457  C A T T C A C C C G C G A T T  L39002.1 ARV 1995.seq

       C G A C G G G A G A A G T C T  Majority
       ------------------+-----------
                         1510        
       ------------------+-----------
  787  A G A C A G G A G A A G T C C  JS-01.seq
 1480  C T G C G A C T C A T G C G T  AF330703.1 ARV-S1133 SPAIN 2000.seq
  674  C C A C G A A G G A A A G C T  AJ310525.1 MDRV strain 89026 France 200
  902  C C T C G A C T C A C A C C T  HE985301.1 ARV Austrilia 2012.seq
 1400  A G A C A G G A G A A G T C C  JX145334.1 GRV strain 03G China 2012.se
  830  A G A C C G G A G A G G T C C  JX826587.1 DRV strain TH11 China 2015.s
  830  A G A C A G G A G A A G T C C  KF729971.1 GRV strain YY10G cell China 
  953  C C A C G A A G G A G A G C T  KF809668.1 D20 99 Hungary  2013.seq
 1400  A G A C A G G A G A A G T C C  KJ879930.1 DRV strain SD-12 China 2014.
 1481  G C G T T T C T C A C T C A T  L07069.1 ARV 1994.seq
 1472  C T G C G A C T C A T G C G T  L39002.1 ARV 1995.seq

       A T G C T T T G T A C A C T A  Majority
       --------+-------------------+-
               1520                1530
       --------+-------------------+-
  802  A T G C T T T A C A C A C T A  JS-01.seq
 1495  A C C A A G C G T A T G G G G  AF330703.1 ARV-S1133 SPAIN 2000.seq
  689  T C T C T C T G T C G A C C A  AJ310525.1 MDRV strain 89026 France 200
  917  A T C A A T C G T A T G G A G  HE985301.1 ARV Austrilia 2012.seq
 1415  A T G C T C T A C A C A C T A  JX145334.1 GRV strain 03G China 2012.se
  845  A T G C T T T A C A C A C T A  JX826587.1 DRV strain TH11 China 2015.s
  845  A T G C T T T A C A C A C T A  KF729971.1 GRV strain YY10G cell China 
  968  T C T C T C T G T C G A C T A  KF809668.1 D20 99 Hungary  2013.seq
 1415  A T G C T T T A C A C A C T A  KJ879930.1 DRV strain SD-12 China 2014.
 1496  A C C A G G T C T A T G G G A  L07069.1 ARV 1994.seq
 1487  A C C A A G C G T A T G G G G  L39002.1 ARV 1995.seq

       C T G G C T C T T T C C G A T  Majority
       ------------------+-----------
                         1540        
       ------------------+-----------
  817  C T G G C T C T T T C C G A T  JS-01.seq
 1510  T G T A C T C G A G C - - - T  AF330703.1 ARV-S1133 SPAIN 2000.seq
  704  C T G G T T C G T T C A G C C  AJ310525.1 MDRV strain 89026 France 200
  932  C G T A C T C G A G C - - - G  HE985301.1 ARV Austrilia 2012.seq
 1430  C T G G C T C T T T C C G A T  JX145334.1 GRV strain 03G China 2012.se
  860  C T G G C T C T T T T C G A T  JX826587.1 DRV strain TH11 China 2015.s
  860  C T G G C T C T T T C C G A T  KF729971.1 GRV strain YY10G cell China 
  983  C C G G T T C G T T C G A C C  KF809668.1 D20 99 Hungary  2013.seq
 1430  C T G G C T C T T T T C G A T  KJ879930.1 DRV strain SD-12 China 2014.
 1511  C A T A C A C A T C C - - - T  L07069.1 ARV 1994.seq
 1502  T G T A C T C G A G C - - - T  L39002.1 ARV 1995.seq

       C A C C T G C C T T C A C T A  Majority
       --------+-------------------+-
               1550                1560
       --------+-------------------+-
  832  C A C C T T C T T T C T C T A  JS-01.seq
 1522  C A C G T G T C T T C A C A A  AF330703.1 ARV-S1133 SPAIN 2000.seq
  719  A T G C C G C C T T C A G G A  AJ310525.1 MDRV strain 89026 France 200
  944  C G C G T G T C T T C A C T A  HE985301.1 ARV Austrilia 2012.seq
 1445  C A C C T T C T T T C T C T A  JX145334.1 GRV strain 03G China 2012.se
  875  C A C C T T C T T T C T C T A  JX826587.1 DRV strain TH11 China 2015.s
  875  C A C C T T C T T T C T C T A  KF729971.1 GRV strain YY10G cell China 
  998  A T G C C G C C T T C A G G A  KF809668.1 D20 99 Hungary  2013.seq
 1445  C A C C T T C T T T C T C T A  KJ879930.1 DRV strain SD-12 China 2014.
 1523  C T C G C G T C T T C A A G A  L07069.1 ARV 1994.seq
 1514  C A C G T G T C T T C A C A A  L39002.1 ARV 1995.seq

       T T G C T T G G G T A C C G G  Majority
       ------------------+-----------
                         1570        
       ------------------+-----------
  847  T G C T T T G G G G T C A A A  JS-01.seq
 1537  T T A C T T T C C C A A C C G  AF330703.1 ARV-S1133 SPAIN 2000.seq
  734  T T G C G T G G A T A C C G G  AJ310525.1 MDRV strain 89026 France 200
  959  T C A C T T T C C C A A C C G  HE985301.1 ARV Austrilia 2012.seq
 1460  T C G C T T G G G T C C C G G  JX145334.1 GRV strain 03G China 2012.se
  890  T C G C T T G G G T C C C A G  JX826587.1 DRV strain TH11 China 2015.s
  890  T C G C T T G G G T C C C G G  KF729971.1 GRV strain YY10G cell China 
 1013  T T G C A T G G A T A C C G G  KF809668.1 D20 99 Hungary  2013.seq
 1460  T C G C T T G G G T C C C G G  KJ879930.1 DRV strain SD-12 China 2014.
 1538  T T A C A T T C T C G C C A G  L07069.1 ARV 1994.seq
 1529  T T A C T T T C C C A A C C G  L39002.1 ARV 1995.seq

       T T G C T T C T G A A A C T C  Majority
       --------+-------------------+-
               1580                1590
       --------+-------------------+-
  861                                 JS-01.seq
 1552  G A G G T G A T G G T A C A G  AF330703.1 ARV-S1133 SPAIN 2000.seq
  749  T T G C T C C C G A G A C T A  AJ310525.1 MDRV strain 89026 France 200
  974  G T G G T A A T G G C A C A T  HE985301.1 ARV Austrilia 2012.seq
 1475  T T G C T T C A G A A A C T C  JX145334.1 GRV strain 03G China 2012.se
  905  T T G C T T C G G A A A C T C  JX826587.1 DRV strain TH11 China 2015.s
  905  T T G C T T C A G A A A C T C  KF729971.1 GRV strain YY10G cell China 
 1028  T T G C C T C C G A G A C T A  KF809668.1 D20 99 Hungary  2013.seq
 1475  T T G C T T C G G A A A C T C  KJ879930.1 DRV strain SD-12 China 2014.
 1553  G C G C T T C A G G T C C C G  L07069.1 ARV 1994.seq
 1544  G A G G T G A T G G T A C A G  L39002.1 ARV 1995.seq

       G G A A T T A T C A A A T A A  Majority
       ------------------+-----------
                         1600        
       ------------------+-----------
  861                                 JS-01.seq
 1567  C G A A C A T T C G T T C C T  AF330703.1 ARV-S1133 SPAIN 2000.seq
  764  A G A A T T A T T T T A T T C  AJ310525.1 MDRV strain 89026 France 200
  989  C A A                          HE985301.1 ARV Austrilia 2012.seq
 1490  G T A A T T A T C A A A T A A  JX145334.1 GRV strain 03G China 2012.se
  920  G T A A T T A T C A A A T A A  JX826587.1 DRV strain TH11 China 2015.s
  920  G T A A T T A T C T A A T A A  KF729971.1 GRV strain YY10G cell China 
 1043  A G A A T T A C T T T A T T C  KF809668.1 D20 99 Hungary  2013.seq
 1490  G T A A T T A T C A A A T A A  KJ879930.1 DRV strain SD-12 China 2014.
 1568  C G G T G A T T C A A T T C C  L07069.1 ARV 1994.seq
 1559  C G A A C A T T C G T T C C T  L39002.1 ARV 1995.seq

       T G G C G G T A C G C T T C A  Majority
       --------+-------------------+-
               1610                1620
       --------+-------------------+-
  861                                 JS-01.seq
 1582  T G A C C G T G C G T A C C G  AF330703.1 ARV-S1133 SPAIN 2000.seq
  779  G C G C G G T T C G C T T C T  AJ310525.1 MDRV strain 89026 France 200
  991                                 HE985301.1 ARV Austrilia 2012.seq
 1505  T G G C G T T A C G C T T C A  JX145334.1 GRV strain 03G China 2012.se
  935  T G G C G T T A C G C T T C A  JX826587.1 DRV strain TH11 China 2015.s
  935  T G G C G T T A C G C T T C A  KF729971.1 GRV strain YY10G cell China 
 1058  G C G C G G T T C G C T T C T  KF809668.1 D20 99 Hungary  2013.seq
 1505  T G G C G T T A C G C T T C A  KJ879930.1 DRV strain SD-12 China 2014.
 1583  T G A C C G T G C G T A C G G  L07069.1 ARV 1994.seq
 1574  T G A C C G T G C G T A C C G  L39002.1 ARV 1995.seq

       C C A T C G C C A C G G G C T  Majority
       ------------------+-----------
                         1630        
       ------------------+-----------
  861                                 JS-01.seq
 1597  G C A T C G A C A C - - - C T  AF330703.1 ARV-S1133 SPAIN 2000.seq
  794  C C A T T G C G A C C A T T T  AJ310525.1 MDRV strain 89026 France 200
  991                                 HE985301.1 ARV Austrilia 2012.seq
 1520  C C G T C G C C A C G G G C T  JX145334.1 GRV strain 03G China 2012.se
  950  C C G T C G C C A C G G G C T  JX826587.1 DRV strain TH11 China 2015.s
  950  C C G T C G C C A C G G G C T  KF729971.1 GRV strain YY10G cell China 
 1073  C C A T C G C G A C C A T T T  KF809668.1 D20 99 Hungary  2013.seq
 1520  C C G T C G C C A C G G G C T  KJ879930.1 DRV strain SD-12 China 2014.
 1598  G C A T C G A T A C - - - C T  L07069.1 ARV 1994.seq
 1589  G C A T C G A C A C - - - C T  L39002.1 ARV 1995.seq

       A A G X T X X X G X X X X X X  Majority
       --------+-------------------+-
               1640                1650
       --------+-------------------+-
  861                                 JS-01.seq
 1609  A A G G T G T G G C G C C G T  AF330703.1 ARV-S1133 SPAIN 2000.seq
  809  G A                            AJ310525.1 MDRV strain 89026 France 200
  991                                 HE985301.1 ARV Austrilia 2012.seq
 1535  A G G C T G T - G G C G C A C  JX145334.1 GRV strain 03G China 2012.se
  965  A G                            JX826587.1 DRV strain TH11 China 2015.s
  965  A G                            KF729971.1 GRV strain YY10G cell China 
 1088  G A G G T A G T G G C G G C G  KF809668.1 D20 99 Hungary  2013.seq
 1535  A G G C T G T T G G C G C G C  KJ879930.1 DRV strain SD-12 China 2014.
 1610  A A G G T G T G G C G C C G T  L07069.1 ARV 1994.seq
 1601  A A G G T G T G G C G C C G T  L39002.1 ARV 1995.seq

       X X X X X G X X X X X X X X T  Majority
       ------------------+-----------
                         1660        
       ------------------+-----------
  861                                 JS-01.seq
 1624  A C T G G G A T T G G T T A T  AF330703.1 ARV-S1133 SPAIN 2000.seq
  810                                 AJ310525.1 MDRV strain 89026 France 200
  991                                 HE985301.1 ARV Austrilia 2012.seq
 1549  G A T G A G A A G A G C T A T  JX145334.1 GRV strain 03G China 2012.se
  966                                 JX826587.1 DRV strain TH11 China 2015.s
  966                                 KF729971.1 GRV strain YY10G cell China 
 1103  C C G C G G G G A A G G G T T  KF809668.1 D20 99 Hungary  2013.seq
 1550  G A T G A G A A G A G C T A T  KJ879930.1 DRV strain SD-12 China 2014.
 1625  G C G G C G G C T G A C T A T  L07069.1 ARV 1994.seq
 1616  A C T G G G A T T G G T T A T  L39002.1 ARV 1995.seq

       X X X X X X X                  Majority
       --------+-----
               1670  
       --------+-----
  861                                 JS-01.seq
 1639  T C A T C                      AF330703.1 ARV-S1133 SPAIN 2000.seq
  810                                 AJ310525.1 MDRV strain 89026 France 200
  991                                 HE985301.1 ARV Austrilia 2012.seq
 1564  T C A T C                      JX145334.1 GRV strain 03G China 2012.se
  966                                 JX826587.1 DRV strain TH11 China 2015.s
  966                                 KF729971.1 GRV strain YY10G cell China 
 1118  A T T C A T C                  KF809668.1 D20 99 Hungary  2013.seq
 1565  T C A T C                      KJ879930.1 DRV strain SD-12 China 2014.
 1640  T C A T A                      L07069.1 ARV 1994.seq
 1631  T C A T C C                    L39002.1 ARV 1995.seq
